# Supplementary material for: Emergent normal fluid in the superconducting ground state of overdoped cuprates
Source: Nat Commun. 2024 Jun 10;15:4939. doi: 10.1038/s41467-024-49325-7 (PMC11164957; doi:10.1038/s41467-024-49325-7)
Supplement: Supplementary file 3 — Source Data [file 41467_2024_49325_MOESM3_ESM.xlsx]

## Sheet: Fig. 1b
	OP-32K	OD-28K	OD-24K	OD-15K	OD-3K	OD-NSC	UD-20K
bias (mV)	dI/dV(a.u.)	dI/dV(a.u.)	dI/dV(a.u.)	dI/dV(a.u.)	dI/dV(a.u.)	dI/dV(a.u.)	dI/dV(a.u.)
-90	1.33488	1.21822	1.23283	1.23986	1.14721	1.16339	1.27319
-89	1.32875	1.22085	1.23075	1.23998	1.14864	1.1662	1.26755
-88	1.32278	1.22322	1.22868	1.24011	1.15007	1.16758	1.26183
-87	1.31691	1.22544	1.2268	1.24022	1.15101	1.16812	1.25608
-86	1.31113	1.22767	1.22526	1.23974	1.15195	1.16847	1.25032
-85	1.30538	1.22998	1.22391	1.23925	1.15289	1.16903	1.24451
-84	1.29962	1.23252	1.22259	1.23875	1.15383	1.16977	1.23867
-83	1.29378	1.23534	1.22111	1.23827	1.15476	1.1706	1.23293
-82	1.28784	1.2381	1.21929	1.23907	1.15568	1.17143	1.22746
-81	1.28176	1.24045	1.217	1.23989	1.15661	1.17223	1.22233
-80	1.27554	1.24205	1.21441	1.2407	1.15754	1.17306	1.21722
-79	1.26923	1.24292	1.21168	1.24152	1.15826	1.17397	1.21177
-78	1.26285	1.2431	1.20903	1.24132	1.15897	1.175	1.20585
-77	1.25644	1.24271	1.20666	1.24112	1.15969	1.17609	1.19958
-76	1.25003	1.24203	1.2047	1.24093	1.1604	1.1771	1.193
-75	1.24362	1.24139	1.20313	1.24073	1.16081	1.17788	1.1861
-74	1.23723	1.241	1.20185	1.24005	1.16121	1.1783	1.17877
-73	1.23087	1.2407	1.20078	1.23936	1.16161	1.17836	1.17113
-72	1.22452	1.2402	1.19981	1.23868	1.16202	1.17813	1.16334
-71	1.21821	1.2393	1.1989	1.238	1.16284	1.17764	1.15545
-70	1.21191	1.23797	1.19808	1.23795	1.16367	1.17695	1.14739
-69	1.20562	1.23625	1.19744	1.23789	1.16449	1.17614	1.13907
-68	1.1993	1.23421	1.19702	1.23784	1.16531	1.17528	1.13042
-67	1.19296	1.23188	1.19694	1.23777	1.1668	1.17444	1.12139
-66	1.18656	1.22932	1.1972	1.23787	1.1683	1.17367	1.11209
-65	1.18012	1.22655	1.19777	1.23796	1.16979	1.17303	1.10267
-64	1.17366	1.22356	1.19855	1.23806	1.17128	1.17257	1.09307
-63	1.16719	1.22026	1.19945	1.23815	1.17381	1.1723	1.08328
-62	1.16072	1.21662	1.20038	1.23881	1.17634	1.17229	1.0735
-61	1.15426	1.21267	1.20129	1.23947	1.17888	1.17253	1.06392
-60	1.1479	1.20848	1.20219	1.24014	1.18141	1.17306	1.0545
-59	1.14171	1.20411	1.20315	1.2408	1.18395	1.17389	1.04512
-58	1.13577	1.19959	1.20423	1.24146	1.18649	1.175	1.03571
-57	1.13017	1.195	1.20548	1.24212	1.18902	1.17629	1.02625
-56	1.12494	1.1904	1.20693	1.24275	1.19151	1.17771	1.01676
-55	1.12004	1.18591	1.20855	1.24339	1.19408	1.17918	1.00726
-54	1.11539	1.1817	1.21026	1.24346	1.19676	1.18076	0.99777
-53	1.11089	1.17779	1.21198	1.24352	1.19933	1.18253	0.98834
-52	1.10647	1.17368	1.21363	1.24477	1.20255	1.18457	0.97885
-51	1.10205	1.16875	1.21519	1.24602	1.20642	1.18694	0.96912
-50	1.09772	1.16275	1.21662	1.24682	1.21018	1.18959	0.95911
-49	1.09354	1.15705	1.21794	1.24763	1.21343	1.19246	0.94889
-48	1.08961	1.15226	1.21918	1.247	1.21617	1.19549	0.93844
-47	1.08601	1.14784	1.22033	1.24639	1.2196	1.19861	0.92778
-46	1.08276	1.14354	1.22144	1.2465	1.22297	1.20167	0.91683
-45	1.07965	1.13924	1.22272	1.24663	1.22626	1.20451	0.90569
-44	1.07641	1.13502	1.22442	1.24621	1.22936	1.20702	0.89448
-43	1.07275	1.13085	1.22677	1.24579	1.23278	1.20927	0.88319
-42	1.06843	1.12676	1.23001	1.24459	1.23651	1.21155	0.8718
-41	1.06344	1.12281	1.23415	1.24338	1.24031	1.21415	0.86034
-40	1.05898	1.11946	1.23828	1.24249	1.24399	1.21732	0.84885
-39	1.05609	1.11681	1.24151	1.2416	1.24755	1.22099	0.83743
-38	1.05409	1.11453	1.24413	1.2399	1.25097	1.22492	0.82586
-37	1.0521	1.11243	1.24657	1.2382	1.25448	1.22884	0.81392
-36	1.04997	1.11045	1.24871	1.23574	1.25806	1.23251	0.80146
-35	1.04769	1.10877	1.25037	1.23327	1.26147	1.2357	0.78858
-34	1.04497	1.10759	1.2515	1.23114	1.26466	1.23857	0.77541
-33	1.04147	1.10672	1.2521	1.22902	1.26767	1.2414	0.76206
-32	1.03684	1.10569	1.25219	1.22737	1.27077	1.24392	0.74866
-31	1.03079	1.10485	1.2518	1.22572	1.27385	1.24646	0.73534
-30	1.02315	1.10428	1.25097	1.22354	1.2769	1.24949	0.72222
-29	1.01383	1.10387	1.24975	1.22136	1.2791	1.25286	0.70942
-28	1.00294	1.10398	1.24823	1.21945	1.28151	1.25574	0.69708
-27	0.99054	1.10465	1.24655	1.21755	1.2841	1.25787	0.68518
-26	0.97648	1.10549	1.24486	1.21569	1.28751	1.26011	0.6737
-25	0.9609	1.10657	1.24326	1.21382	1.29072	1.26318	0.66249
-24	0.94559	1.1078	1.24161	1.2113	1.29374	1.26674	0.65119
-23	0.93095	1.10887	1.23977	1.20878	1.29711	1.27015	0.63995
-22	0.91062	1.10915	1.23742	1.20663	1.30044	1.27411	0.62881
-21	0.88246	1.10803	1.23431	1.20448	1.30369	1.27863	0.61745
-20	0.8605	1.10493	1.23021	1.20142	1.30563	1.28315	0.60549
-19	0.83708	1.09937	1.22497	1.19837	1.3072	1.28707	0.5927
-18	0.81195	1.09117	1.21856	1.19358	1.30842	1.2906	0.57911
-17	0.78547	1.08021	1.21086	1.1888	1.30939	1.29425	0.56542
-16	0.75737	1.06567	1.20143	1.18287	1.31	1.29833	0.55171
-15	0.72681	1.04706	1.18973	1.17694	1.31027	1.30224	0.5383
-14	0.69388	1.02422	1.17535	1.1683	1.31036	1.30602	0.52501
-13	0.65799	0.99621	1.15783	1.15966	1.31032	1.31014	0.5119
-12	0.61867	0.96253	1.13664	1.14527	1.31012	1.31479	0.49904
-11	0.57594	0.92305	1.11118	1.13088	1.30792	1.31917	0.48594
-10	0.5297	0.87668	1.08068	1.1075	1.30419	1.32277	0.47184
-9	0.48002	0.82291	1.04435	1.08413	1.29892	1.32594	0.4551
-8	0.42712	0.76192	1.00127	1.04945	1.28919	1.32814	0.43393
-7	0.37211	0.69368	0.95086	1.01478	1.27595	1.32841	0.40684
-6	0.31666	0.61993	0.89389	0.97192	1.2592	1.32579	0.37407
-5	0.26293	0.5443	0.83197	0.92907	1.2335	1.31976	0.33699
-4	0.21338	0.4705	0.76897	0.88789	1.2038	1.31054	0.29804
-3	0.17043	0.40302	0.70963	0.84671	1.17012	1.29947	0.25998
-2	0.1365	0.34697	0.66002	0.81872	1.13977	1.28914	0.2272
-1	0.11371	0.30659	0.62593	0.79072	1.11718	1.28142	0.20478
0	0.1034	0.28507	0.61067	0.78323	1.10236	1.27639	0.19667
1	0.10614	0.28408	0.61582	0.77575	1.10781	1.27218	0.20415
2	0.12123	0.30292	0.63854	0.78968	1.118	1.26676	0.22521
3	0.14717	0.33897	0.67458	0.8036	1.13294	1.26013	0.25518
4	0.18165	0.3882	0.71852	0.83157	1.14677	1.25311	0.28934
5	0.2222	0.44599	0.76503	0.85955	1.15781	1.2443	0.32399
6	0.26617	0.50784	0.81022	0.89057	1.16604	1.23381	0.35623
7	0.31077	0.56963	0.85106	0.9216	1.16942	1.22233	0.38362
8	0.35387	0.62786	0.88656	0.94743	1.1708	1.2102	0.40542
9	0.39395	0.68057	0.9165	0.97326	1.17019	1.19817	0.42158
10	0.43045	0.72743	0.94151	0.99061	1.16636	1.18704	0.43345
11	0.46327	0.76885	0.96246	1.00797	1.16188	1.17713	0.44291
12	0.49322	0.80548	0.98009	1.01862	1.15674	1.16766	0.45071
13	0.52069	0.83799	0.99502	1.02927	1.1502	1.15807	0.45786
14	0.54611	0.86693	1.0077	1.035	1.14302	1.14842	0.46444
15	0.57029	0.89261	1.0184	1.04073	1.13521	1.1393	0.47075
16	0.5936	0.91511	1.02714	1.04322	1.12695	1.13081	0.47706
17	0.61666	0.93434	1.03387	1.04572	1.11859	1.12274	0.48369
18	0.63933	0.95026	1.03867	1.04558	1.11014	1.11482	0.49071
19	0.66162	0.963	1.04171	1.04544	1.10175	1.10687	0.49821
20	0.6831	0.9728	1.04332	1.0422	1.09339	1.09888	0.50584
21	0.69939	0.97987	1.04386	1.03896	1.08506	1.091	0.51355
22	0.71428	0.98447	1.04356	1.0333	1.07676	1.08358	0.52098
23	0.73245	0.9873	1.04259	1.02763	1.06862	1.07624	0.52908
24	0.75219	0.9889	1.04115	1.02137	1.06064	1.06867	0.53725
25	0.77089	0.98939	1.0394	1.01511	1.05277	1.06143	0.54528
26	0.7886	0.98856	1.03736	1.00837	1.04475	1.05462	0.55356
27	0.80578	0.98645	1.03503	1.00164	1.0366	1.04791	0.56201
28	0.82208	0.98329	1.03242	0.99452	1.0285	1.04084	0.57094
29	0.83697	0.9791	1.02953	0.9874	1.02034	1.0335	0.58012
30	0.85016	0.97402	1.02632	0.98095	1.01211	1.02626	0.58956
31	0.86151	0.96826	1.02277	0.9745	1.00364	1.01937	0.59784
32	0.87097	0.96177	1.019	0.96816	0.99549	1.01235	0.60562
33	0.87859	0.95452	1.01509	0.96183	0.98764	1.00489	0.61301
34	0.88441	0.94655	1.01083	0.95527	0.98031	0.99737	0.62012
35	0.88849	0.93794	1.00602	0.94872	0.97294	0.9908	0.62707
36	0.89101	0.92904	1.00073	0.94368	0.96553	0.9852	0.63397
37	0.89216	0.92023	0.99512	0.93864	0.95935	0.98024	0.64094
38	0.89217	0.91114	0.9895	0.93347	0.9534	0.97566	0.64809
39	0.89128	0.90195	0.98411	0.92831	0.9477	0.97116	0.65553
40	0.88985	0.89322	0.97884	0.92205	0.94218	0.96647	0.66338
41	0.8882	0.8846	0.97351	0.91578	0.93696	0.96132	0.67178
42	0.88634	0.87586	0.96791	0.91023	0.93205	0.95558	0.68071
43	0.8842	0.86718	0.96187	0.90469	0.92714	0.94936	0.69
44	0.88172	0.85886	0.95524	0.89885	0.92232	0.94287	0.69952
45	0.87882	0.85089	0.94808	0.89301	0.9176	0.93627	0.70911
46	0.87548	0.84315	0.9405	0.88656	0.91302	0.92965	0.71862
47	0.87173	0.83586	0.93261	0.88011	0.90851	0.92303	0.72791
48	0.86768	0.82896	0.92453	0.8747	0.90407	0.91644	0.73682
49	0.86339	0.8222	0.91637	0.86929	0.89966	0.90989	0.74521
50	0.85894	0.81557	0.90821	0.86328	0.8951	0.90344	0.75292
51	0.85441	0.80951	0.90018	0.85727	0.89039	0.8972	0.76017
52	0.84985	0.80453	0.89236	0.85027	0.886	0.89127	0.76724
53	0.8453	0.80039	0.88488	0.84327	0.88193	0.8857	0.77412
54	0.84081	0.79654	0.87778	0.83765	0.87816	0.88047	0.78078
55	0.83642	0.79262	0.87106	0.83204	0.8744	0.87545	0.7872
56	0.83216	0.78874	0.86465	0.82684	0.87081	0.87055	0.79336
57	0.82805	0.7851	0.8585	0.82164	0.86737	0.86572	0.79923
58	0.82407	0.7819	0.85255	0.81555	0.86425	0.86095	0.80479
59	0.82022	0.77914	0.84677	0.80947	0.86152	0.85627	0.81002
60	0.81651	0.7768	0.84119	0.80529	0.8592	0.85173	0.81489
61	0.81292	0.77487	0.83588	0.80111	0.85687	0.84736	0.81952
62	0.80947	0.77324	0.83087	0.79694	0.85455	0.84323	0.824
63	0.80618	0.77187	0.82624	0.79277	0.85223	0.8394	0.82833
64	0.80304	0.77064	0.822	0.78859	0.8499	0.83592	0.83248
65	0.80009	0.76948	0.81813	0.78441	0.84758	0.83282	0.83643
66	0.79733	0.76827	0.81454	0.77974	0.84525	0.83012	0.84017
67	0.79474	0.76696	0.81117	0.77507	0.84293	0.82783	0.84368
68	0.79235	0.76549	0.80796	0.77039	0.84061	0.82594	0.84693
69	0.79013	0.76384	0.80486	0.76572	0.83847	0.82438	0.84992
70	0.78809	0.76203	0.80192	0.76205	0.83633	0.82305	0.85261
71	0.78622	0.76023	0.79919	0.75838	0.8342	0.82184	0.85512
72	0.78451	0.75863	0.79675	0.75472	0.83206	0.82065	0.85753
73	0.78297	0.75735	0.79466	0.75105	0.83054	0.81936	0.85983
74	0.78156	0.75623	0.79296	0.74797	0.82901	0.81785	0.86202
75	0.78029	0.75506	0.79156	0.74488	0.82749	0.81601	0.86407
76	0.77914	0.75362	0.79033	0.7418	0.82596	0.81377	0.86598
77	0.77811	0.75188	0.78914	0.73872	0.82457	0.8112	0.86772
78	0.77717	0.74983	0.78787	0.73502	0.82318	0.80838	0.86928
79	0.77632	0.74749	0.78644	0.73132	0.82178	0.80538	0.87065
80	0.77553	0.74507	0.78488	0.72761	0.82038	0.80226	0.87182
81	0.77481	0.74283	0.78326	0.72391	0.81834	0.79903	0.87288
82	0.77414	0.74095	0.78166	0.721	0.81629	0.7957	0.87393
83	0.77352	0.73947	0.78016	0.71808	0.81424	0.79228	0.87494
84	0.77297	0.7383	0.77881	0.71517	0.81219	0.78879	0.87591
85	0.77249	0.73738	0.77756	0.71226	0.80973	0.78525	0.87678
86	0.77206	0.73658	0.77634	0.70941	0.80727	0.7817	0.87756
87	0.7717	0.73572	0.77507	0.70656	0.8048	0.77814	0.8782
88	0.77141	0.73471	0.77368	0.70371	0.80233	0.7746	0.87869
89	0.7712	0.73364	0.77212	0.70086	0.79967	0.77111	0.879
90	0.77107	0.73364	0.77042	0.69692	0.79701	0.76768	0.87911

## Sheet: Fig. 1c
p	residual DOS	pseudogap (meV)
0.16	0.1034	39
0.18	0.2851	25
0.19	0.6107	21
0.205	0.7832	17
0.22	1.1024	8
0.23	1.2764	2

## Sheet: Fig. 1e
bias(mV)	10 mV	13 mV	16 mV	19 mV	24 mV	29 mV	34 mV	40 mV	46 mV
-60	5.19298	5.17771	5.26843	5.31631	5.44329	5.68671	5.86748	6.05228	6.23349
-59	5.17993	5.16075	5.25031	5.29861	5.4243	5.6643	5.84357	6.0209	6.21085
-58	5.16715	5.14476	5.23243	5.28158	5.40603	5.6423	5.82024	5.99007	6.18727
-57	5.15426	5.12992	5.21479	5.2653	5.38846	5.62057	5.79743	5.95966	6.16223
-56	5.14084	5.11625	5.19736	5.24977	5.3715	5.599	5.77508	5.92957	6.13529
-55	5.1264	5.10318	5.17992	5.23468	5.35491	5.57745	5.75289	5.89974	6.1062
-54	5.11043	5.08996	5.16223	5.21965	5.33838	5.55579	5.73057	5.87017	6.07477
-53	5.09241	5.07587	5.14404	5.20431	5.32162	5.53388	5.7078	5.84081	6.04079
-52	5.07184	5.06016	5.12509	5.18828	5.30432	5.51159	5.68426	5.81166	6.00406
-51	5.04854	5.04236	5.10528	5.17131	5.28628	5.48884	5.65972	5.78271	5.96452
-50	5.02375	5.02308	5.08509	5.1536	5.26761	5.46572	5.63428	5.75405	5.92259
-49	4.99902	5.00319	5.06513	5.13552	5.24852	5.4424	5.60812	5.72581	5.8788
-48	4.97593	4.98355	5.04603	5.1174	5.22921	5.41902	5.58142	5.69811	5.8337
-47	4.95604	4.96504	5.02841	5.09959	5.20988	5.39572	5.55436	5.67107	5.78782
-46	4.94041	4.94827	5.0127	5.08236	5.19071	5.37264	5.52711	5.64475	5.74174
-45	4.92801	4.93281	4.99855	5.06566	5.17176	5.34978	5.49978	5.61899	5.69613
-44	4.91732	4.91798	4.98544	5.04939	5.15305	5.32709	5.47245	5.59356	5.65167
-43	4.90681	4.90308	4.97284	5.03345	5.13463	5.30456	5.44524	5.56823	5.60908
-42	4.89495	4.88745	4.96021	5.01771	5.11651	5.28216	5.41822	5.54277	5.56904
-41	4.8806	4.87056	4.94713	5.00207	5.09869	5.25985	5.39145	5.51696	5.53209
-40	4.86423	4.85256	4.93352	4.98648	5.08107	5.23758	5.36483	5.49054	5.4982
-39	4.84669	4.83377	4.91942	4.97086	5.0635	5.21531	5.33821	5.46327	5.46715
-38	4.82883	4.81451	4.90487	4.95518	5.04582	5.19297	5.31145	5.43491	5.43876
-37	4.81151	4.7951	4.8899	4.93935	5.0279	5.17053	5.28441	5.40519	5.41281
-36	4.79538	4.77583	4.8745	4.92335	5.00961	5.14792	5.25699	5.37397	5.38902
-35	4.78026	4.75683	4.85856	4.90712	4.99093	5.12511	5.22928	5.34143	5.36673
-34	4.76578	4.7382	4.84192	4.89064	4.97186	5.10203	5.20142	5.30786	5.3452
-33	4.75157	4.72004	4.82443	4.87386	4.95241	5.07866	5.17355	5.27353	5.32369
-32	4.73725	4.70247	4.80594	4.85677	4.93257	5.05495	5.14581	5.23873	5.30144
-31	4.72252	4.68554	4.78642	4.8394	4.91241	5.0309	5.11836	5.20379	5.27788
-30	4.70743	4.66916	4.76637	4.82209	4.89219	5.00681	5.09149	5.16923	5.253
-29	4.69209	4.65321	4.74644	4.80526	4.87227	4.98299	5.06549	5.13564	5.22697
-28	4.67663	4.63755	4.72725	4.78934	4.85297	4.9598	5.04067	5.1036	5.19997
-27	4.66116	4.62205	4.70945	4.77473	4.83463	4.93756	5.01733	5.07368	5.17215
-26	4.64579	4.60669	4.6935	4.76173	4.8175	4.91655	4.99571	5.04634	5.14364
-25	4.63049	4.59183	4.67924	4.7501	4.80145	4.89672	4.97569	5.0215	5.11439
-24	4.61525	4.57795	4.66633	4.73948	4.78624	4.87799	4.95713	4.99898	5.08431
-23	4.6	4.56551	4.65444	4.7295	4.77167	4.86026	4.93983	4.97857	5.05331
-22	4.58473	4.55498	4.64324	4.71979	4.7575	4.84341	4.92364	4.96008	5.0213
-21	4.56949	4.54665	4.63252	4.7101	4.74357	4.82738	4.90841	4.94338	4.98833
-20	4.55481	4.54014	4.62256	4.70053	4.73	4.81217	4.89417	4.9286	4.95495
-19	4.5413	4.53487	4.6138	4.69129	4.71694	4.79785	4.88098	4.91595	4.92187
-18	4.52958	4.53028	4.60664	4.68259	4.70456	4.78444	4.86891	4.90563	4.88979
-17	4.52027	4.5258	4.60151	4.67465	4.69304	4.77198	4.85802	4.89783	4.8594
-16	4.51348	4.521	4.59848	4.66759	4.68259	4.76066	4.84848	4.8925	4.83106
-15	4.50729	4.51593	4.59622	4.66121	4.67356	4.75111	4.84097	4.88848	4.80379
-14	4.49923	4.51075	4.59306	4.65522	4.66639	4.74413	4.83627	4.88437	4.77627
-13	4.48688	4.50566	4.58733	4.64932	4.66147	4.7405	4.83517	4.87876	4.74716
-12	4.46778	4.50082	4.57735	4.64323	4.65922	4.74099	4.83844	4.87023	4.71514
-11	4.44141	4.49681	4.56306	4.63718	4.6602	4.74642	4.84643	4.85801	4.67946
-10	4.41489	4.49589	4.55081	4.63344	4.66554	4.75767	4.8577	4.84382	4.64162
-9	4.39532	4.49954	4.54655	4.63431	4.67623	4.77568	4.87073	4.82906	4.60293
-8	4.38194	4.50476	4.54828	4.64004	4.69197	4.80141	4.88548	4.81121	4.56173
-7	4.3719	4.50829	4.55294	4.65027	4.7123	4.83556	4.90174	4.78713	4.51649
-6	4.36172	4.51039	4.56129	4.66425	4.73728	4.87764	4.91721	4.75501	4.46928
-5	4.34871	4.51243	4.57432	4.68118	4.76713	4.92665	4.92892	4.7137	4.42215
-4	4.33395	4.51667	4.59012	4.70037	4.80221	4.98071	4.93335	4.66326	4.37349
-3	4.31971	4.52482	4.60661	4.72126	4.84279	5.03693	4.92691	4.60417	4.32112
-2	4.30942	4.53551	4.62377	4.74383	4.88857	5.08944	4.90642	4.53719	4.26429
-1	4.30541	4.5467	4.64152	4.76865	4.93902	5.13171	4.86927	4.46322	4.20292
0	4.30447	4.55667	4.65746	4.79824	4.99317	5.1577	4.81487	4.38335	4.13796
1	4.3027	4.56501	4.67014	4.83525	5.05002	5.16168	4.74352	4.29889	4.07052
2	4.29886	4.57619	4.68448	4.88095	5.10881	5.13874	4.6571	4.21191	4.00119
3	4.29314	4.59485	4.70614	4.93721	5.1675	5.08467	4.55772	4.12409	3.93016
4	4.28857	4.6214	4.73756	5.00967	5.21878	4.99715	4.44671	4.03481	3.85662
5	4.28811	4.65423	4.77953	5.10112	5.25533	4.87871	4.32775	3.94458	3.78077
6	4.29165	4.68808	4.8296	5.19923	5.27518	4.74938	4.21466	3.86063	3.70796
7	4.29768	4.72212	4.8903	5.29512	5.27185	4.61923	4.11268	3.78407	3.63961
8	4.30232	4.77704	4.98729	5.40882	5.21537	4.44114	3.98259	3.68486	3.55631
9	4.3078	4.86496	5.12928	5.53049	5.08958	4.20661	3.8125	3.55418	3.45222
10	4.33288	4.95191	5.25746	5.55306	4.93635	4.04762	3.69377	3.45951	3.37165
11	4.36391	5.03668	5.37436	5.50993	4.74743	3.89904	3.57879	3.3603	3.29033
12	4.39598	5.14885	5.46942	5.38896	4.53906	3.75584	3.46312	3.25937	3.20504
13	4.45226	5.28081	5.5238	5.19634	4.32099	3.61282	3.35018	3.1608	3.11046
14	4.52354	5.40683	5.50316	4.93968	4.10209	3.47125	3.23509	3.05939	3.0117
15	4.60518	5.49713	5.39097	4.62943	3.88085	3.32279	3.11059	2.95272	2.90385
16	4.6799	5.51761	5.18518	4.28504	3.65313	3.16666	2.97782	2.84056	2.78701
17	4.74671	5.41073	4.89139	3.92098	3.41207	3.00121	2.83297	2.71476	2.66404
18	4.78598	5.17046	4.52279	3.54815	3.15624	2.82198	2.67255	2.56919	2.53359
19	4.79044	4.81323	4.10764	3.18219	2.88324	2.62434	2.49879	2.40762	2.38588
20	4.74153	4.36778	3.67046	2.83071	2.59894	2.40678	2.30838	2.22594	2.2243
21	4.62285	3.87108	3.23149	2.49509	2.30896	2.16877	2.09806	2.02528	2.04468
22	4.42571	3.36931	2.79996	2.17202	2.01675	1.91291	1.86873	1.81054	1.8405
23	4.15076	2.87078	2.38471	1.86336	1.72754	1.64829	1.62617	1.58519	1.61791
24	3.80677	2.39254	1.98528	1.56774	1.45118	1.38713	1.37628	1.35604	1.38814
25	3.41322	1.94709	1.6162	1.28911	1.19343	1.13933	1.13427	1.13082	1.1568
26	2.97501	1.54387	1.28673	1.03739	0.961912	0.916357	0.91239	0.919675	0.941744
27	2.5334	1.20254	1.00965	0.821727	0.764976	0.727554	0.722387	0.733063	0.75406
28	2.13306	0.945554	0.793346	0.653737	0.611779	0.580795	0.574383	0.583156	0.607332
29	1.81151	0.772137	0.651199	0.54156	0.509061	0.482411	0.476527	0.482266	0.511192
30	1.62295	0.691706	0.58475	0.490982	0.461709	0.437586	0.433314	0.436578	0.471026
31	1.60749	0.704337	0.598611	0.502551	0.473552	0.448718	0.446773	0.447808	0.487801
32	1.7587	0.803478	0.686694	0.573231	0.539338	0.511511	0.513614	0.514414	0.558278
33	2.06179	0.980377	0.842807	0.696983	0.656484	0.621353	0.627301	0.629138	0.671397
34	2.48573	1.23257	1.06224	0.862944	0.812979	0.770578	0.776575	0.779389	0.820009
35	2.98044	1.54611	1.3318	1.06212	1.00211	0.948271	0.952948	0.953239	0.993499
36	3.46596	1.90931	1.63821	1.28413	1.21206	1.14471	1.14593	1.13864	1.17865
37	3.90233	2.31404	1.96986	1.52332	1.42894	1.34921	1.34207	1.32115	1.36536
38	4.23781	2.74209	2.31595	1.77398	1.64727	1.54857	1.53175	1.49412	1.54206
39	4.42246	3.17303	2.66737	2.03142	1.86044	1.73594	1.70641	1.65344	1.70168
40	4.46861	3.60436	3.03451	2.29702	2.06601	1.90688	1.85995	1.79537	1.84122
41	4.40286	3.9728	3.40918	2.57283	2.26447	2.06142	1.99097	1.92142	1.95912
42	4.25959	4.24022	3.7856	2.85781	2.45902	2.20378	2.10337	2.03501	2.05754
43	4.09453	4.3957	4.15003	3.15384	2.6496	2.33548	2.20017	2.13404	2.14306
44	3.94769	4.41834	4.45253	3.46247	2.83363	2.45945	2.28818	2.2214	2.21512
45	3.82829	4.31709	4.66042	3.77661	3.02181	2.58157	2.3738	2.29825	2.28231
46	3.73952	4.18015	4.75741	4.07993	3.21821	2.70088	2.46226	2.3679	2.34875
47	3.67921	4.03619	4.74633	4.34794	3.42795	2.824	2.55765	2.43914	2.41893
48	3.63959	3.90119	4.63622	4.55333	3.6555	2.95674	2.65755	2.51224	2.49434
49	3.61006	3.80626	4.50419	4.66701	3.89507	3.1014	2.76064	2.58931	2.57496
50	3.59793	3.74387	4.36824	4.69603	4.11605	3.26291	2.86733	2.67315	2.65121
51	3.58962	3.69787	4.26623	4.65536	4.26635	3.40435	2.95637	2.73851	2.71433
52	3.58256	3.65683	4.18193	4.56596	4.37135	3.54988	3.04801	2.80076	2.77562
53	3.57922	3.61346	4.09056	4.44914	4.46435	3.72999	3.16727	2.88149	2.84729
54	3.58284	3.57286	4.00274	4.32074	4.52277	3.92262	3.30764	2.97572	2.92467
55	3.59484	3.54063	3.93296	4.19388	4.51988	4.09812	3.45722	3.07401	3.001
56	3.60844	3.51187	3.87577	4.07631	4.46822	4.24905	3.61413	3.17557	3.07799
57	3.61709	3.48136	3.82276	3.97317	4.38882	4.3721	3.77717	3.28135	3.15875
58	3.62323	3.45303	3.77356	3.88465	4.29741	4.45837	3.93779	3.39055	3.24346
59	3.63029	3.43159	3.72933	3.80949	4.20596	4.49975	4.08665	3.50242	3.33096
60	3.63669	3.41572	3.6892	3.74548	4.11681	4.49689	4.2186	3.61805	3.41763
	3.63975	3.40294	3.65203	3.69017	4.03033	4.4548	4.32924	3.73794	3.50073
	3.6375	3.39225	3.61749	3.64094	3.94886	4.38692	4.41283	3.85839	3.58346
	3.62908	3.38317	3.58544	3.59561	3.87479	4.30709	4.46435	3.97441	3.66935
	3.61727	3.37589	3.5555	3.55395	3.80868	4.22216	4.48302	4.08009	3.75732
	3.60538	3.37011	3.52754	3.51608	3.75036	4.13678	4.47029	4.1709	3.84507
	3.59502	3.36285	3.50256	3.48139	3.69835	4.05373	4.43206	4.2488	3.93001
	3.58669	3.35142	3.48136	3.44918	3.65093	3.97518	4.37555	4.31541	4.00965
	3.57812	3.3369	3.46271	3.41903	3.60674	3.90279	4.30865	4.36441	4.08243
	3.56736	3.32124	3.44523	3.39088	3.56524	3.83824	4.23924	4.38984	4.14736
	3.55655	3.30589	3.42883	3.36594	3.52886	3.78375	4.1745	4.39518	4.2049
	3.54815	3.29185	3.41363	3.34526	3.49983	3.74072	4.11974	4.38573	4.25555
	3.54186	3.27867	3.39918	3.32795	3.47669	3.70671	4.07335	4.3646	4.29858
	3.53671	3.26555	3.38489	3.31264	3.45705	3.67831	4.03199	4.33435	4.33292
	3.53171	3.25167	3.37014	3.29796	3.43851	3.65212	3.99229	4.29757	4.35751
	3.52587	3.23624	3.35436	3.28254	3.41867	3.62474	3.95093	4.25681	4.37129
	3.51839	3.21867	3.33713	3.26535	3.39572	3.59362	3.90545	4.21431	4.3736
	3.5092	3.1994	3.31883	3.24679	3.37023	3.55957	3.85701	4.17097	4.3654
	3.4984	3.17908	3.30002	3.22757	3.34334	3.52427	3.80765	4.12735	4.34804
	3.48608	3.15837	3.28126	3.20845	3.31619	3.48936	3.75943	4.08401	4.32287
	3.47235	3.13792	3.26312	3.19014	3.28994	3.45653	3.71439	4.04152	4.29125
	3.45737	3.11829	3.24606	3.17324	3.26549	3.42706	3.67413	4.00036	4.25461
	3.44151	3.09959	3.2301	3.15771	3.2429	3.40077	3.63839	3.96079	4.21466
	3.42519	3.0818	3.21516	3.14336	3.22195	3.37709	3.60646	3.92295	4.17317
	3.40885	3.06493	3.20116	3.13002	3.20247	3.35546	3.57763	3.88704	4.13194
	3.39292	3.04896	3.18803	3.11748	3.18426	3.33532	3.55118	3.85323	4.09274
	3.37781	3.03393	3.17567	3.10561	3.16717	3.3162	3.5265	3.82161	4.05703
	3.36389	3.01993	3.16402	3.0944	3.15117	3.29797	3.50338	3.79208	4.02496
	3.35151	3.0071	3.15302	3.08389	3.13626	3.28059	3.48169	3.76444	3.99632
	3.34102	2.99557	3.14258	3.07411	3.12247	3.264	3.46131	3.73853	3.97095
	3.33277	2.98546	3.13265	3.06509	3.10979	3.24817	3.44213	3.71415	3.94864
	3.32693	2.97687	3.12315	3.05685	3.09825	3.23308	3.42404	3.69115	3.92919
	3.32298	2.96972	3.11398	3.04932	3.08782	3.21877	3.40707	3.66944	3.91225
	3.32021	2.96387	3.10507	3.04243	3.07853	3.20531	3.39125	3.64895	3.89743
	3.31793	2.95922	3.09631	3.03607	3.07034	3.19278	3.37661	3.62961	3.88436
	3.31542	2.95564	3.08761	3.03018	3.06328	3.18124	3.3632	3.61136	3.87266
	3.31217	2.95299	3.07896	3.02469	3.05731	3.17076	3.35101	3.59413	3.86197
	3.30833	2.95109	3.07064	3.01968	3.05237	3.16135	3.33993	3.57787	3.85196
	3.30426	2.94971	3.06303	3.01524	3.04839	3.153	3.3298	3.56251	3.84235
	3.3003	2.94868	3.0565	3.01147	3.04528	3.14573	3.32046	3.54801	3.83284
	3.29678	2.94776	3.05141	3.00846	3.04296	3.13954	3.31176	3.53431	3.82311
	3.294	2.94688	3.04803	3.00631	3.04137	3.13441	3.30356	3.52138	3.81289
	3.29192	2.94635	3.04627	3.00499	3.04041	3.13026	3.29583	3.50937	3.80192
	3.29046	2.94659	3.04593	3.00448	3.04001	3.12697	3.28857	3.49843	3.78994
	3.28954	2.94804	3.0468	3.00475	3.04009	3.12445	3.28176	3.48873	3.77672
	3.28907	2.95113	3.0487	3.00576	3.04057	3.12259	3.27541	3.48045	3.76201
	3.28897	2.95605	3.05145	3.00747	3.04136	3.12129	3.26951	3.47369	3.74569
	3.28917	2.96211	3.05497	3.00975	3.04237	3.12048	3.26407	3.46837	3.72825
	3.28963	2.96838	3.05919	3.01245	3.0435	3.12013	3.25911	3.46433	3.7103
	3.29029	2.97394	3.06406	3.01543	3.04466	3.12017	3.25465	3.46143	3.69244
	3.29109	2.97786	3.06951	3.01852	3.04574	3.12055	3.25071	3.45951	3.67529
	3.292	2.9795	3.07545	3.02161	3.04668	3.12124	3.2473	3.45841	3.65944
	3.29302	2.97936	3.08166	3.02458	3.04757	3.12222	3.24443	3.45786	3.64533
	3.29419	2.97823	3.0879	3.02732	3.04853	3.12352	3.2421	3.45759	3.63337
	3.29552	2.97691	3.09391	3.02974	3.04969	3.12515	3.24031	3.45732	3.62398
	3.29705	2.97617	3.09945	3.03174	3.05116	3.12712	3.23905	3.45677	3.61757
	3.29881	2.97661	3.10431	3.03326	3.05301	3.12943	3.23832	3.45572	3.61442
	3.30088	2.97801	3.10851	3.03446	3.05516	3.13201	3.23814	3.45421	3.61424
	3.30333	2.97996	3.11212	3.03551	3.05747	3.13477	3.23852	3.45234	3.61663
	3.30625	2.98204	3.11522	3.03662	3.05978	3.13764	3.23945	3.45023	3.62116
	3.30971	2.98383	3.11786	3.03797	3.06196	3.14054	3.24094	3.44798	3.62742

## Sheet: Fig. 1f
bias(mV)	10 mV	13 mV	16 mV	19 mV	24 mV	29 mV	34 mV	40 mV	46 mV
-60	5.11467	5.21781	5.4789	5.79054	6.2217	6.63447	7.02267	7.48184	7.73031
-59	5.13885	5.24212	5.50623	5.81302	6.24475	6.65484	7.03805	7.49006	7.7325
-58	5.16001	5.26473	5.531	5.83145	6.26494	6.67066	7.04718	7.49079	7.72692
-57	5.17923	5.28715	5.55364	5.84959	6.28291	6.68278	7.05213	7.48708	7.71543
-56	5.1976	5.31089	5.57458	5.87119	6.29932	6.69206	7.05495	7.48198	7.69988
-55	5.2163	5.33684	5.59471	5.8986	6.31489	6.69956	7.05757	7.47801	7.68238
-54	5.23685	5.36355	5.61693	5.92844	6.33075	6.7072	7.06146	7.47553	7.66602
-53	5.26088	5.38897	5.64458	5.95593	6.3481	6.71712	7.06797	7.47436	7.65415
-52	5.28918	5.41192	5.67928	5.97774	6.36762	6.73057	7.07755	7.47398	7.64859
-51	5.31924	5.43469	5.71567	5.99635	6.3879	6.74537	7.08704	7.47254	7.64496
-50	5.3477	5.46046	5.74661	6.01569	6.40697	6.75842	7.09241	7.46786	7.63735
-49	5.37233	5.49114	5.7674	6.03856	6.42335	6.76743	7.091	7.45855	7.62166
-48	5.39523	5.52371	5.78295	6.06336	6.43745	6.77307	7.08567	7.44636	7.601
-47	5.41962	5.55391	5.80059	6.08735	6.45014	6.77678	7.08067	7.43384	7.58029
-46	5.44788	5.57893	5.82563	6.10857	6.46238	6.78005	7.07922	7.42305	7.56334
-45	5.47907	5.60178	5.85534	6.12824	6.47545	6.78453	7.08028	7.41402	7.54955
-44	5.51145	5.62691	5.88497	6.14834	6.4907	6.7919	7.0818	7.40629	7.53717
-43	5.54343	5.65729	5.91075	6.17025	6.50871	6.80289	7.08199	7.39915	7.52462
-42	5.57406	5.68997	5.9329	6.1929	6.52684	6.81441	7.08018	7.39077	7.51075
-41	5.60259	5.72051	5.95262	6.21462	6.54167	6.82243	7.07598	7.37905	7.49455
-40	5.6284	5.74535	5.9709	6.23369	6.55068	6.82406	7.06914	7.36251	7.47522
-39	5.6516	5.76452	5.98789	6.24826	6.55508	6.82102	7.05987	7.34215	7.45282
-38	5.67246	5.77895	6.00355	6.25642	6.55695	6.81617	7.04853	7.31958	7.42767
-37	5.69126	5.79001	6.01764	6.2576	6.5581	6.81174	7.03534	7.29602	7.39998
-36	5.70844	5.80099	6.02929	6.2564	6.55895	6.80739	7.02005	7.27115	7.3697
-35	5.72449	5.81565	6.03746	6.25871	6.55963	6.80211	7.00233	7.24428	7.33674
-34	5.73995	5.83614	6.04195	6.26844	6.56011	6.79519	6.98226	7.2151	7.3013
-33	5.75576	5.85824	6.04591	6.28139	6.55979	6.78699	6.96179	7.18494	7.26492
-32	5.77295	5.87611	6.05331	6.29134	6.5579	6.77812	6.94332	7.15551	7.22946
-31	5.79186	5.88579	6.0665	6.29377	6.55391	6.76901	6.92821	7.12773	7.19606
-30	5.81016	5.8907	6.08116	6.2909	6.54816	6.75925	6.91366	7.09925	7.1629
-29	5.82486	5.89613	6.09131	6.28663	6.54117	6.74823	6.89582	7.0669	7.12743
-28	5.83395	5.90586	6.09289	6.28397	6.53324	6.73533	6.87202	7.02861	7.08773
-27	5.83942	5.91755	6.08939	6.28242	6.52372	6.72001	6.84422	6.98667	7.04442
-26	5.84422	5.92733	6.08621	6.28059	6.51171	6.70171	6.81554	6.9445	6.99874
-25	5.85054	5.9323	6.08729	6.27723	6.4967	6.68023	6.78827	6.90451	6.95186
-24	5.85738	5.9334	6.09071	6.27164	6.47976	6.65681	6.76148	6.86519	6.90453
-23	5.86297	5.93253	6.09309	6.26326	6.46237	6.63301	6.73337	6.82408	6.85743
-22	5.8659	5.93127	6.09172	6.25198	6.44553	6.60975	6.70258	6.77933	6.81068
-21	5.86633	5.93001	6.08644	6.23949	6.42832	6.58536	6.66928	6.73155	6.76229
-20	5.86479	5.9288	6.07776	6.22794	6.40937	6.55749	6.63403	6.68201	6.70972
-19	5.86189	5.92739	6.06661	6.21863	6.38773	6.52472	6.59751	6.63198	6.65176
-18	5.8586	5.92413	6.05571	6.20958	6.36412	6.48933	6.56074	6.58276	6.59249
-17	5.85594	5.91705	6.04822	6.19796	6.3397	6.45452	6.52483	6.53569	6.5373
-16	5.85446	5.9054	6.04592	6.18205	6.3156	6.42275	6.49055	6.49167	6.48989
-15	5.8528	5.89319	6.04518	6.16459	6.2929	6.39351	6.45726	6.44996	6.44704
-14	5.8491	5.88568	6.04101	6.14946	6.27267	6.36557	6.42394	6.40937	6.4038
-13	5.84217	5.88583	6.03003	6.13918	6.25493	6.33728	6.3894	6.36854	6.35594
-12	5.83346	5.8876	6.01548	6.13094	6.23557	6.30533	6.35158	6.32525	6.30205
-11	5.82508	5.88264	6.00222	6.12064	6.20943	6.26598	6.30823	6.27704	6.24142
-10	5.81831	5.86633	5.99365	6.10495	6.17498	6.21891	6.25966	6.22449	6.17666
-9	5.81117	5.84851	5.9874	6.08407	6.14467	6.17702	6.21601	6.17946	6.12299
-8	5.80221	5.83681	5.97841	6.0634	6.12193	6.14503	6.17907	6.14274	6.0808
-7	5.79183	5.83194	5.96285	6.04988	6.09928	6.11644	6.14138	6.10423	6.03609
-6	5.7824	5.83017	5.94624	6.03963	6.07562	6.08619	6.10201	6.06581	5.98881
-5	5.77739	5.82662	5.93381	6.02785	6.05118	6.05514	6.0643	6.02747	5.94047
-4	5.7788	5.81785	5.92686	6.01203	6.02628	6.02837	6.03262	5.98603	5.8916
-3	5.78047	5.80692	5.92153	5.99164	6.00313	6.00564	6.00534	5.9456	5.84709
-2	5.77806	5.79999	5.91202	5.97015	5.98204	5.98546	5.97921	5.90516	5.80216
-1	5.77267	5.80181	5.89504	5.95353	5.96152	5.96661	5.95243	5.85931	5.74581
0	5.77118	5.8058	5.87941	5.94352	5.94225	5.94826	5.92927	5.8129	5.68478
1	5.77714	5.80764	5.87363	5.93643	5.92575	5.93218	5.91286	5.76792	5.62271
2	5.78787	5.80812	5.87945	5.92651	5.91349	5.9218	5.9023	5.72146	5.55732
3	5.79513	5.80824	5.88575	5.91691	5.90599	5.91701	5.89102	5.67293	5.49269
4	5.79628	5.81247	5.88679	5.91209	5.90221	5.91508	5.87577	5.62142	5.42513
5	5.79527	5.82578	5.88601	5.91541	5.90055	5.91239	5.85727	5.56546	5.34612
6	5.79451	5.84134	5.88913	5.92912	5.90236	5.90861	5.83378	5.50514	5.26485
7	5.7979	5.85459	5.90262	5.94722	5.90838	5.90412	5.80491	5.43963	5.18506
8	5.80837	5.86692	5.92964	5.96073	5.91875	5.89904	5.7707	5.36766	5.10293
9	5.81745	5.88268	5.95954	5.98034	5.93619	5.89254	5.72472	5.29136	5.02388
10	5.82134	5.90843	5.98745	6.01123	5.96048	5.88119	5.66374	5.2101	4.94595
11	5.82543	5.94884	6.01799	6.0503	5.98806	5.86007	5.58959	5.12145	4.86104
12	5.84124	5.99527	6.05694	6.10271	6.01662	5.82801	5.50516	5.03027	4.77561
13	5.87201	6.04337	6.11178	6.16414	6.04639	5.78478	5.41351	4.93908	4.6942
14	5.91211	6.09731	6.1869	6.22391	6.07776	5.73051	5.31647	4.84642	4.61557
15	5.9596	6.16499	6.26887	6.29179	6.1028	5.66672	5.21085	4.75159	4.53813
16	6.01302	6.25225	6.35311	6.37113	6.11579	5.59014	5.09712	4.65513	4.46073
17	6.07257	6.35968	6.4473	6.45434	6.11302	5.49521	4.97998	4.55812	4.38228
18	6.14664	6.47875	6.55525	6.53643	6.08217	5.38724	4.86144	4.45999	4.30053
19	6.23696	6.60477	6.67967	6.60392	6.02039	5.27048	4.7433	4.36203	4.21791
20	6.33774	6.74141	6.81816	6.63854	5.93413	5.14621	4.62698	4.26621	4.13937
21	6.44796	6.90109	6.94788	6.63939	5.8206	5.01917	4.5105	4.16869	4.06036
22	6.56622	7.08416	7.05306	6.60595	5.6816	4.88972	4.39383	4.07071	3.98039
23	6.69324	7.2751	7.12893	6.53265	5.52463	4.75462	4.27976	3.97819	3.9031
24	6.84389	7.45181	7.16611	6.41062	5.35189	4.61727	4.17122	3.88941	3.82314
25	7.01576	7.58992	7.15097	6.23922	5.17029	4.48142	4.06883	3.80425	3.7424
26	7.18847	7.66737	7.06674	6.02637	4.98924	4.34782	3.96966	3.72354	3.66767
27	7.35265	7.67357	6.89643	5.77848	4.80404	4.21061	3.86616	3.63804	3.58756
28	7.48839	7.58907	6.63659	5.50604	4.60915	4.06331	3.752	3.5424	3.49484
29	7.56453	7.38687	6.29939	5.21834	4.40069	3.90021	3.62352	3.43609	3.38942
30	7.55837	7.05729	5.90503	4.90208	4.17083	3.71482	3.47807	3.31212	3.26498
31	7.43566	6.60617	5.46574	4.55204	3.91421	3.50488	3.31055	3.16523	3.11967
32	7.1548	6.05368	4.98413	4.17489	3.6293	3.27089	3.11385	2.99239	2.955
33	6.70172	5.43305	4.46412	3.77035	3.3159	3.00713	2.88376	2.78605	2.76182
34	6.09943	4.77686	3.92142	3.34895	2.97863	2.71677	2.62323	2.54762	2.5387
35	5.40293	4.11511	3.38409	2.93153	2.62874	2.41352	2.34352	2.28937	2.29583
36	4.67479	3.48278	2.88384	2.5295	2.28603	2.11174	2.06328	2.02672	2.04832
37	3.98425	2.91767	2.44697	2.16245	1.97307	1.83277	1.80297	1.77855	1.81462
38	3.40125	2.45783	2.09297	1.85911	1.71295	1.60252	1.5829	1.56636	1.61518
39	2.97803	2.1356	1.83896	1.64204	1.52803	1.4374	1.42234	1.41083	1.46929
40	2.75856	1.97027	1.70038	1.52883	1.43173	1.34978	1.33562	1.32653	1.38876
41	2.77388	1.9667	1.68929	1.5291	1.4275	1.34749	1.33022	1.32049	1.37809
42	3.01783	2.1181	1.80828	1.63356	1.51317	1.42664	1.40492	1.39235	1.44058
43	3.4618	2.41047	2.04425	1.82526	1.67716	1.57746	1.54861	1.53025	1.56777
44	4.05483	2.82504	2.37011	2.08439	1.89995	1.78489	1.74142	1.7125	1.73924
45	4.71034	3.3413	2.75643	2.39147	2.16243	2.0247	1.95943	1.91696	1.93324
46	5.35698	3.93003	3.18156	2.72696	2.44157	2.27471	2.18223	2.12444	2.12793
47	5.94147	4.55039	3.63336	3.07114	2.71336	2.51758	2.39485	2.32014	2.30522
48	6.38905	5.14934	4.10455	3.40479	2.96641	2.73871	2.58694	2.49501	2.46109
49	6.66797	5.68997	4.58276	3.71947	3.19671	2.93321	2.75312	2.64435	2.59363
50	6.79088	6.15293	5.04878	4.0207	3.40582	3.1042	2.89221	2.76708	2.70061
51	6.75573	6.51292	5.48099	4.32641	3.60059	3.25086	3.00468	2.86501	2.78413
52	6.60446	6.75208	5.8632	4.64288	3.78881	3.37706	3.09812	2.94499	2.84863
53	6.41296	6.86096	6.18568	4.96272	3.97847	3.49297	3.18523	3.01702	2.90073
54	6.20054	6.82911	6.44045	5.28181	4.17938	3.61047	3.27239	3.0864	2.95065
55	5.9845	6.68837	6.61224	5.5824	4.40073	3.73788	3.36336	3.15628	3.00516
56	5.78795	6.50194	6.68008	5.83966	4.64624	3.87891	3.4598	3.22852	3.06548
57	5.60728	6.28843	6.63278	6.05792	4.90222	4.03442	3.55919	3.3035	3.1282
58	5.445	6.06475	6.49661	6.22202	5.15628	4.20253	3.66453	3.38371	3.19268
59	5.31255	5.85134	6.3244	6.30016	5.39871	4.38161	3.78331	3.47328	3.26224
60	5.20541	5.64405	6.13528	6.30128	5.60877	4.57868	3.91484	3.57283	3.34032
	5.11399	5.45057	5.93862	6.23327	5.7798	4.78941	4.05752	3.67994	3.4287
	5.02955	5.29051	5.74162	6.10243	5.91475	4.99913	4.20998	3.7907	3.52573
	4.95022	5.15897	5.54668	5.95303	5.98911	5.20544	4.36751	3.90412	3.62297
	4.87536	5.04739	5.36505	5.80395	6.00219	5.39612	4.53199	4.02282	3.72034
	4.80503	4.94841	5.21299	5.64408	5.97618	5.55368	4.70969	4.15102	3.82516
	4.74401	4.84938	5.08657	5.48207	5.90245	5.69067	4.8946	4.28765	3.93457
	4.68693	4.7515	4.97673	5.32584	5.79409	5.80137	5.07617	4.42899	4.04825
	4.62184	4.66763	4.87462	5.17913	5.68357	5.86225	5.2433	4.57052	4.16754
	4.55542	4.59672	4.77299	5.05248	5.56274	5.88174	5.38802	4.70963	4.27989
	4.49184	4.5313	4.6751	4.94658	5.4325	5.86333	5.50884	4.84881	4.38443
	4.43025	4.46312	4.59178	4.8512	5.30885	5.80353	5.60873	4.99274	4.49204
	4.37854	4.39213	4.52321	4.75921	5.19024	5.72306	5.68573	5.13666	4.60016
	4.33244	4.32255	4.46205	4.67043	5.07881	5.6347	5.73015	5.27365	4.70662
	4.27839	4.26019	4.39799	4.58961	4.98177	5.5375	5.7317	5.39693	4.81063
	4.2234	4.20799	4.32821	4.51728	4.89381	5.43245	5.70308	5.49973	4.90184
	4.17317	4.16117	4.25926	4.45387	4.81042	5.32423	5.6525	5.58429	4.98351
	4.12793	4.11057	4.20228	4.39796	4.73158	5.21981	5.582	5.65921	5.06986
	4.0918	4.05766	4.15663	4.33733	4.65899	5.12337	5.50924	5.72222	5.15519
	4.06109	4.0077	4.11557	4.27358	4.59368	5.03819	5.43693	5.76191	5.23675
	4.02617	3.96597	4.07114	4.22011	4.53514	4.96492	5.35389	5.7667	5.31589
	3.98897	3.93331	4.02298	4.17185	4.48118	4.89436	5.26922	5.74908	5.37896
	3.95448	3.90342	3.97607	4.12606	4.42709	4.8235	5.18883	5.71383	5.42509
	3.92637	3.8675	3.93753	4.08469	4.36933	4.75721	5.11247	5.65824	5.46804
	3.90267	3.83045	3.90924	4.04043	4.31703	4.69743	5.04842	5.60358	5.51276
	3.88093	3.79742	3.88444	3.99439	4.27119	4.64448	4.99437	5.55158	5.54686
	3.85957	3.77034	3.85281	3.95574	4.22464	4.5965	4.93859	5.48545	5.5512
	3.83713	3.75097	3.81893	3.92283	4.18238	4.54651	4.8832	5.41705	5.53865
	3.8171	3.73482	3.78826	3.89367	4.1432	4.49356	4.83208	5.35428	5.51341
	3.80484	3.71391	3.76326	3.86725	4.10005	4.44279	4.78656	5.29555	5.47047
	3.79394	3.6913	3.74578	3.83715	4.05981	4.3949	4.74519	5.24639	5.43411
	3.78213	3.6725	3.73293	3.80545	4.02723	4.35265	4.70701	5.20678	5.41066
	3.77319	3.66131	3.71873	3.78161	4.00107	4.32006	4.67184	5.17028	5.38449
	3.76671	3.65628	3.70348	3.76526	3.97879	4.29299	4.63805	5.13462	5.35381
	3.76114	3.65462	3.68907	3.75347	3.95761	4.26524	4.60363	5.09868	5.3206
	3.75558	3.65392	3.67729	3.74359	3.9355	4.23247	4.56737	5.06182	5.28675
	3.75159	3.65316	3.66943	3.73416	3.91341	4.19776	4.53124	5.02544	5.2539
	3.75138	3.65167	3.66668	3.72405	3.89308	4.16608	4.49801	4.99144	5.22362
	3.75622	3.64936	3.6694	3.71282	3.87588	4.14104	4.46953	4.96106	5.19693
	3.76379	3.64835	3.67472	3.70295	3.86188	4.12094	4.44399	4.93292	5.17267
	3.77084	3.65131	3.67894	3.69764	3.85082	4.1027	4.41867	4.90497	5.14913
	3.77517	3.65981	3.67971	3.69893	3.84235	4.08405	4.39178	4.87591	5.12517
	3.7788	3.67099	3.67995	3.70426	3.83585	4.0658	4.36526	4.84732	5.10188
	3.78481	3.68086	3.68388	3.70992	3.83061	4.04957	4.34199	4.82149	5.08094
	3.79494	3.68664	3.69413	3.7131	3.8261	4.03645	4.32373	4.79973	5.06329
	3.80563	3.69028	3.70687	3.71459	3.82254	4.02566	4.30782	4.77934	5.04699
	3.81201	3.69496	3.71665	3.71611	3.82032	4.01591	4.29051	4.75664	5.02937
	3.81056	3.70264	3.71956	3.71888	3.8195	4.00605	4.26912	4.72909	5.00844
	3.80332	3.71056	3.71782	3.72226	3.81866	3.99537	4.24546	4.6988	4.98498
	3.79369	3.7148	3.71518	3.72512	3.81603	3.98328	4.22243	4.66903	4.96045
	3.78435	3.7125	3.71464	3.72655	3.81062	3.96977	4.20244	4.64235	4.93635
	3.77513	3.70518	3.71603	3.72649	3.80452	3.95724	4.18582	4.61861	4.91438
	3.76513	3.69542	3.71844	3.72511	3.80062	3.94865	4.1724	4.59694	4.89625
	3.75367	3.68547	3.72064	3.72272	3.80086	3.94581	4.16174	4.57654	4.88275
	3.74096	3.67617	3.72016	3.72028	3.80351	3.94584	4.15228	4.55678	4.87085
	3.72744	3.66803	3.71423	3.71891	3.80591	3.94469	4.1422	4.53704	4.85658
	3.71357	3.66091	3.70131	3.71899	3.80587	3.93942	4.13028	4.5169	4.83722
	3.7	3.65218	3.68486	3.71794	3.80314	3.9315	4.11753	4.49658	4.815
	3.68738	3.63857	3.66955	3.71245	3.79794	3.92351	4.10556	4.47645	4.79343
	3.67621	3.61845	3.6586	3.70045	3.79071	3.91743	4.09556	4.45692	4.77502
	3.66624	3.59664	3.64941	3.68476	3.78283	3.91298	4.08688	4.43857	4.75844
	3.65706	3.57957	3.63792	3.66945	3.7759	3.90927	4.07846	4.42196	4.74139
	3.64867	3.57175	3.62166	3.65768	3.77095	3.90565	4.06969	4.40764	4.72244
	3.64267	3.56984	3.60446	3.64905	3.76682	3.90244	4.06187	4.39586	4.7037
	3.6411	3.56857	3.59174	3.6422	3.76179	3.90019	4.05672	4.38685	4.68818
	3.64505	3.56411	3.58723	3.6359	3.7547	3.89919	4.05531	4.38049	4.6779
	3.65194	3.5583	3.58781	3.62913	3.7467	3.89872	4.05591	4.37552	4.6711
	3.65824	3.55442	3.58868	3.62098	3.73951	3.89778	4.05612	4.37034	4.66507
	3.66132	3.5549	3.5862	3.61116	3.73427	3.89553	4.05408	4.36377	4.65751
	3.66195	3.55877	3.58136	3.60212	3.72983	3.89169	4.05018	4.35623	4.64788
	3.6618	3.5642	3.57635	3.59693	3.72444	3.88613	4.04536	4.34853	4.63607
	3.66234	3.5696	3.57316	3.5975	3.71706	3.87904	4.0406	4.34152	4.62251
	3.66429	3.57422	3.57315	3.60097	3.7093	3.87186	4.0369	4.33622	4.60973
	3.66822	3.57753	3.57752	3.60332	3.70349	3.86637	4.03529	4.33365	4.60082
	3.67417	3.57934	3.5865	3.60173	3.70116	3.86371	4.03618	4.33423	4.59757
	3.68019	3.58077	3.59647	3.59835	3.70095	3.86249	4.03751	4.33572	4.59665
	3.68383	3.58329	3.60281	3.59656	3.70071	3.86072	4.03659	4.33523	4.59345
	3.68329	3.58775	3.60229	3.59874	3.6988	3.85682	4.03151	4.33068	4.58465
	3.67938	3.59265	3.59706	3.6034	3.69543	3.85101	4.02351	4.32323	4.57218
	3.67354	3.59589	3.59063	3.60803	3.69129	3.84395	4.01458	4.31482	4.55925
	3.66726	3.59536	3.58652	3.61017	3.68709	3.8363	4.00673	4.30741	4.54909

## Sheet: Fig. 1g
bias(mV)	10 mV	13 mV	16 mV	19 mV	24 mV	29 mV	34 mV	40 mV	46 mV
-60	2.9816	3.02145	3.07158	3.12839	3.18938	3.27775	3.32751	3.39559	3.44986
-59	2.97819	3.01736	3.06747	3.12382	3.18435	3.27286	3.32093	3.38647	3.44785
-58	2.97481	3.01327	3.06342	3.11933	3.17954	3.26817	3.31448	3.37701	3.44484
-57	2.97186	3.00957	3.05987	3.11534	3.17546	3.26418	3.30866	3.36791	3.44108
-56	2.9696	3.00656	3.05711	3.11215	3.17245	3.26124	3.30381	3.35969	3.43666
-55	2.96768	3.00396	3.05487	3.10952	3.17015	3.259	3.29971	3.35213	3.43121
-54	2.96559	3.00137	3.05273	3.10708	3.16806	3.25696	3.29598	3.34481	3.42421
-53	2.96281	2.99837	3.05028	3.10445	3.16564	3.25459	3.29224	3.33733	3.41515
-52	2.95886	2.99455	3.04709	3.10126	3.16238	3.25139	3.28811	3.32926	3.40351
-51	2.95341	2.98967	3.04292	3.09728	3.15792	3.24702	3.28334	3.32035	3.38901
-50	2.94694	2.9841	3.03815	3.09284	3.15267	3.24178	3.2781	3.31101	3.37222
-49	2.94009	2.97839	3.03333	3.08841	3.14718	3.23618	3.27269	3.30177	3.35393
-48	2.93352	2.97306	3.02901	3.08445	3.14203	3.23069	3.2674	3.29319	3.33493
-47	2.92789	2.96865	3.02574	3.08145	3.13779	3.22582	3.26253	3.28582	3.31603
-46	2.92372	2.96558	3.02394	3.07973	3.13488	3.22192	3.25827	3.28003	3.29788
-45	2.92095	2.96382	3.0235	3.07915	3.13314	3.21887	3.25452	3.27554	3.28067
-44	2.91939	2.96321	3.02419	3.07943	3.13225	3.21641	3.25106	3.27185	3.26441
-43	2.91884	2.96359	3.02578	3.08028	3.13192	3.21428	3.24771	3.26851	3.24916
-42	2.91912	2.9648	3.02803	3.08143	3.13184	3.21223	3.24425	3.26502	3.23496
-41	2.92009	2.96674	3.03076	3.08268	3.13179	3.21007	3.24053	3.26102	3.22186
-40	2.92188	2.9695	3.03403	3.08417	3.13189	3.20789	3.2366	3.25648	3.21002
-39	2.92468	2.97325	3.03795	3.08612	3.13237	3.20587	3.23252	3.25148	3.19961
-38	2.92866	2.97813	3.04262	3.08876	3.13344	3.20416	3.2284	3.24608	3.1908
-37	2.93402	2.98429	3.04816	3.09231	3.13533	3.20293	3.22431	3.24037	3.18375
-36	2.94087	2.99181	3.05463	3.09692	3.13816	3.20229	3.22031	3.23436	3.1785
-35	2.94905	3.00049	3.06194	3.10242	3.14176	3.20208	3.21628	3.22792	3.17453
-34	2.95832	3.01006	3.06996	3.10857	3.14582	3.20212	3.21205	3.22085	3.17115
-33	2.96845	3.02023	3.07854	3.11515	3.15009	3.20221	3.20749	3.21296	3.16771
-32	2.97919	3.03074	3.08756	3.12191	3.15428	3.20214	3.20244	3.20406	3.16354
-31	2.99038	3.04138	3.09691	3.12866	3.1582	3.20178	3.19681	3.19404	3.15808
-30	3.00205	3.0522	3.10666	3.13545	3.16202	3.20121	3.19081	3.18314	3.15126
-29	3.01432	3.06334	3.1169	3.14237	3.16599	3.20058	3.18472	3.17169	3.14311
-28	3.02728	3.07493	3.12772	3.14951	3.17037	3.20003	3.17881	3.16002	3.13366
-27	3.04105	3.08709	3.13921	3.15697	3.17542	3.1997	3.17337	3.14846	3.12295
-26	3.05567	3.09993	3.15143	3.16483	3.18129	3.19968	3.16859	3.13726	3.11098
-25	3.07101	3.11341	3.16425	3.17312	3.18776	3.19984	3.16429	3.12637	3.09762
-24	3.08687	3.1275	3.1775	3.18187	3.19454	3.19997	3.16025	3.11564	3.08269
-23	3.10308	3.14213	3.19102	3.1911	3.2013	3.1999	3.1562	3.10495	3.06602
-22	3.11945	3.15726	3.20462	3.20083	3.20774	3.19941	3.15191	3.09417	3.04743
-21	3.13578	3.17279	3.21816	3.21104	3.21362	3.19837	3.14719	3.08325	3.02687
-20	3.15191	3.18851	3.23147	3.22153	3.21902	3.19688	3.14215	3.07244	3.00469
-19	3.16768	3.20417	3.2444	3.23201	3.22407	3.19508	3.13696	3.06211	2.98138
-18	3.18291	3.2195	3.2568	3.24224	3.22893	3.19313	3.13179	3.05259	2.9574
-17	3.19743	3.23424	3.26852	3.25195	3.23374	3.19117	3.12683	3.04425	2.93324
-16	3.2114	3.24846	3.27966	3.26112	3.23871	3.18935	3.12218	3.03718	2.9094
-15	3.22621	3.26344	3.29127	3.27064	3.24425	3.18787	3.11764	3.03057	2.8865
-14	3.24358	3.28077	3.30466	3.28167	3.25083	3.18689	3.11298	3.02335	2.86519
-13	3.26521	3.30206	3.32114	3.29533	3.25894	3.18661	3.10794	3.01445	2.84615
-12	3.29282	3.32889	3.34201	3.31277	3.26904	3.18721	3.10227	3.00282	2.83002
-11	3.32656	3.36132	3.3673	3.33402	3.28107	3.18867	3.09594	2.9882	2.81661
-10	3.36038	3.39315	3.39192	3.35463	3.29278	3.19015	3.08988	2.97355	2.80232
-9	3.38854	3.41876	3.41126	3.37061	3.30208	3.19074	3.08477	2.96142	2.78387
-8	3.41296	3.44106	3.42781	3.38429	3.30966	3.19015	3.07958	2.94954	2.76274
-7	3.43678	3.46392	3.44479	3.3986	3.31663	3.18833	3.07303	2.9351	2.74102
-6	3.4604	3.48648	3.46146	3.41261	3.32297	3.18562	3.0647	2.91821	2.71864
-5	3.48359	3.50726	3.47643	3.42475	3.32828	3.18217	3.05442	2.89957	2.69513
-4	3.50624	3.52693	3.48985	3.43492	3.33174	3.17704	3.04211	2.87956	2.67057
-3	3.5282	3.54636	3.50223	3.44338	3.33274	3.16938	3.02771	2.85827	2.64511
-2	3.54895	3.56493	3.51404	3.45056	3.33189	3.15981	3.0111	2.83497	2.61836
-1	3.56818	3.58198	3.52556	3.45671	3.32997	3.14898	2.99225	2.80909	2.59008
0	3.58678	3.59823	3.53621	3.46119	3.32723	3.13622	2.97152	2.78141	2.56101
1	3.60577	3.61451	3.54558	3.4636	3.32363	3.12077	2.94927	2.75286	2.53184
2	3.62522	3.63077	3.55492	3.46516	3.31843	3.10292	2.92551	2.72353	2.50223
3	3.64516	3.64699	3.56559	3.46714	3.3111	3.08308	2.90024	2.69339	2.47178
4	3.66622	3.66398	3.57784	3.46922	3.30259	3.06118	2.87381	2.66279	2.44105
5	3.68891	3.68252	3.59172	3.4708	3.2937	3.037	2.84649	2.63199	2.41063
6	3.71264	3.70242	3.60752	3.47185	3.28305	3.01021	2.81777	2.60045	2.38035
7	3.73681	3.72333	3.62529	3.47221	3.26886	2.98041	2.78706	2.56753	2.34977
8	3.76171	3.74514	3.64374	3.47084	3.24976	2.94699	2.75431	2.53313	2.31825
9	3.78774	3.76768	3.66131	3.46628	3.22462	2.90942	2.71941	2.49721	2.28521
10	3.81484	3.79023	3.67671	3.45646	3.19281	2.8679	2.68159	2.45965	2.25052
11	3.84307	3.81205	3.6883	3.43952	3.15409	2.82269	2.64017	2.42038	2.21425
12	3.87336	3.83306	3.69281	3.41496	3.10936	2.7738	2.59564	2.37969	2.17692
13	3.90631	3.85237	3.68652	3.38237	3.05948	2.72127	2.54878	2.33794	2.13901
14	3.94031	3.86543	3.66545	3.34012	3.00417	2.66542	2.50027	2.29538	2.10042
15	3.97308	3.86691	3.62603	3.28648	2.94305	2.60662	2.45059	2.25214	2.06093
16	4.00179	3.85225	3.56659	3.22054	2.87649	2.54516	2.39945	2.20811	2.02041
17	4.02268	3.81701	3.48624	3.14188	2.80495	2.48115	2.34634	2.16295	1.97866
18	4.0288	3.75669	3.38549	3.05144	2.72851	2.41403	2.29078	2.11571	1.93506
19	4.01215	3.66756	3.26528	2.9501	2.64683	2.343	2.23203	2.06525	1.88879
20	3.96378	3.54928	3.12719	2.83727	2.55822	2.26701	2.16838	2.01021	1.83872
21	3.87531	3.4022	2.97274	2.71185	2.46052	2.18475	2.0978	1.94907	1.7836
22	3.74149	3.22613	2.80291	2.57228	2.35082	2.09407	2.01805	1.87986	1.72205
23	3.55976	3.02209	2.61892	2.41772	2.22709	1.99318	1.92733	1.80087	1.65292
24	3.33518	2.79646	2.42361	2.25081	2.09149	1.88255	1.82584	1.71216	1.57601
25	3.07776	2.55847	2.22168	2.0763	1.94807	1.76424	1.71537	1.61524	1.49226
26	2.80963	2.32334	2.02358	1.90383	1.80402	1.6443	1.60205	1.5159	1.40626
27	2.55666	2.10832	1.84203	1.745	1.66842	1.53069	1.4939	1.42149	1.32405
28	2.34752	1.93281	1.69309	1.61411	1.55462	1.43487	1.40203	1.34126	1.25378
29	2.2089	1.81476	1.59196	1.52454	1.47551	1.36796	1.33718	1.28419	1.2034
30	2.15697	1.76424	1.54715	1.4832	1.43787	1.33628	1.30528	1.25613	1.17809
31	2.1999	1.78614	1.56266	1.49299	1.44472	1.3427	1.30915	1.26021	1.18073
32	2.32473	1.8725	1.63104	1.54723	1.49	1.38119	1.34383	1.29194	1.20797
33	2.51128	2.01117	1.74139	1.63631	1.56471	1.44321	1.40178	1.34446	1.25426
34	2.7318	2.18616	1.88033	1.74846	1.65707	1.51903	1.47294	1.4092	1.31143
35	2.95761	2.38107	2.03502	1.87214	1.75572	1.59946	1.54756	1.47766	1.37156
36	3.16386	2.58177	2.1972	1.99897	1.85376	1.67879	1.61952	1.54344	1.43022
37	3.32953	2.77527	2.36045	2.1227	1.94643	1.75295	1.68451	1.60179	1.48431
38	3.44511	2.95091	2.52121	2.24243	2.0333	1.82111	1.7418	1.65255	1.53234
39	3.50587	3.10024	2.67658	2.35891	2.11528	1.88373	1.79205	1.69677	1.57373
40	3.5145	3.22131	2.82353	2.47422	2.19466	1.94335	1.83787	1.73573	1.60971
41	3.47781	3.31286	2.95854	2.59015	2.27389	2.00282	1.88204	1.77094	1.64195
42	3.41157	3.36988	3.07649	2.70594	2.35506	2.06431	1.92615	1.80439	1.6721
43	3.33198	3.38832	3.17301	2.81944	2.43967	2.12942	1.9714	1.83802	1.7017
44	3.2479	3.37163	3.24818	2.92547	2.52756	2.19836	2.01873	1.87294	1.73196
45	3.16555	3.32657	3.30107	3.01895	2.61785	2.27096	2.06882	1.9099	1.76365
46	3.08787	3.26561	3.32201	3.09809	2.70867	2.34689	2.12158	1.94913	1.79598
47	3.01651	3.20024	3.30415	3.16134	2.79724	2.42562	2.17671	1.99049	1.82818
48	2.95139	3.13222	3.26066	3.20454	2.87816	2.50575	2.23375	2.033	1.86106
49	2.89206	3.06173	3.20699	3.22381	2.94697	2.58577	2.29217	2.07582	1.89553
50	2.83846	2.99237	3.14778	3.21869	3.00561	2.66444	2.35131	2.11945	1.93138
51	2.79036	2.92788	3.08505	3.19126	3.05607	2.74032	2.41055	2.1646	1.9681
52	2.74668	2.86908	3.0213	3.15036	3.0942	2.81097	2.46948	2.21135	2.0053
53	2.70638	2.81593	2.95888	3.10499	3.1157	2.874	2.52777	2.25957	2.04285
54	2.66945	2.76789	2.89919	3.05811	3.12167	2.92836	2.58504	2.30893	2.08158
55	2.63604	2.7244	2.84333	3.01097	3.11439	2.97367	2.64077	2.35892	2.12226
56	2.60606	2.68511	2.79221	2.96398	3.09516	3.01086	2.69407	2.40839	2.16432
57	2.57924	2.64964	2.7463	2.91749	3.06604	3.04024	2.74356	2.4564	2.20695
58	2.55516	2.61726	2.70465	2.87246	3.03275	3.05829	2.78645	2.50345	2.24946
59	2.53332	2.5873	2.66612	2.82981	3.00016	3.06169	2.8209	2.5499	2.29138
60	2.51322	2.55979	2.63023	2.78975	2.96607	3.0518	2.85034	2.59409	2.33289
	2.49442	2.53475	2.59677	2.75225	2.92784	3.03156	2.87796	2.63452	2.37409
	2.47672	2.51151	2.56591	2.71723	2.88837	3.00534	2.9006	2.67252	2.41417
	2.45988	2.48938	2.53767	2.68436	2.85089	2.9771	2.91446	2.70849	2.45249
	2.44324	2.46823	2.51105	2.65233	2.81467	2.94768	2.91943	2.73649	2.49
	2.42619	2.44794	2.48506	2.62008	2.77834	2.9169	2.91584	2.75314	2.52702
	2.40861	2.42782	2.45976	2.58832	2.74216	2.8837	2.90204	2.77153	2.55973
	2.39068	2.40747	2.43556	2.55818	2.7069	2.84767	2.87767	2.80284	2.58492
	2.37312	2.38819	2.41329	2.53055	2.6737	2.81197	2.84963	2.83401	2.60595
	2.35654	2.37123	2.39359	2.50598	2.64344	2.7798	2.82487	2.84974	2.62689
	2.34062	2.356	2.37584	2.48377	2.61557	2.75071	2.80343	2.84999	2.64809
	2.32481	2.34143	2.35916	2.46288	2.5892	2.72333	2.78364	2.83855	2.66893
	2.30855	2.32645	2.34262	2.4423	2.56344	2.69633	2.76379	2.81918	2.68883
	2.2913	2.30999	2.32533	2.42101	2.53739	2.66836	2.74221	2.79566	2.70717
	2.27261	2.29125	2.30659	2.39822	2.51038	2.63841	2.71763	2.77119	2.72318
	2.25254	2.27051	2.28653	2.37419	2.4826	2.60696	2.69053	2.74664	2.73534
	2.23127	2.24831	2.26548	2.34941	2.45446	2.57483	2.6618	2.72229	2.74196
	2.20898	2.22521	2.24378	2.32438	2.42635	2.54283	2.63236	2.69846	2.74133
	2.18585	2.20175	2.22177	2.29959	2.3987	2.51179	2.60309	2.67542	2.73177
	2.16209	2.17842	2.19975	2.27547	2.37185	2.48238	2.57477	2.65339	2.71245
	2.13815	2.15546	2.1779	2.25214	2.346	2.45467	2.54762	2.6323	2.68603
	2.11448	2.13306	2.15636	2.22966	2.32127	2.42856	2.52173	2.61199	2.65604
	2.09157	2.11142	2.13528	2.20809	2.29782	2.40397	2.4972	2.5923	2.62602
	2.06989	2.09072	2.11481	2.18746	2.27576	2.38082	2.47409	2.57308	2.5995
	2.04981	2.07111	2.09505	2.16781	2.25518	2.35899	2.45247	2.55421	2.57913
	2.03127	2.05253	2.07599	2.14896	2.23585	2.33829	2.43215	2.53577	2.56404
	2.01412	2.0349	2.05759	2.1307	2.21751	2.3185	2.41292	2.51786	2.55245
	1.9982	2.01812	2.0398	2.11282	2.19987	2.2994	2.39457	2.5006	2.54262
	1.98336	2.00211	2.02256	2.09513	2.18265	2.28077	2.37688	2.48411	2.53277
	1.96949	1.98681	2.00589	2.07748	2.16564	2.26244	2.35966	2.46844	2.5216
	1.95668	1.97237	1.98993	2.06013	2.14894	2.24452	2.3429	2.4535	2.50953
	1.94507	1.959	1.97488	2.04339	2.1327	2.22717	2.32663	2.43912	2.49745
	1.9348	1.94688	1.96096	2.02757	2.11708	2.21054	2.31086	2.42515	2.48622
	1.92601	1.93621	1.94837	2.01301	2.10225	2.19479	2.29561	2.41144	2.47673
	1.91877	1.9271	1.93723	1.99991	2.08832	2.18004	2.2809	2.39784	2.46958
	1.9128	1.91935	1.92747	1.98815	2.07524	2.16619	2.26667	2.38426	2.46435
	1.90775	1.91267	1.91891	1.97748	2.06291	2.15311	2.25285	2.37064	2.46036
	1.90328	1.90677	1.9114	1.96765	2.05123	2.14067	2.23937	2.35689	2.45692
	1.89904	1.90136	1.90477	1.95844	2.04012	2.12872	2.22616	2.34294	2.45335
	1.89478	1.89623	1.8989	1.94967	2.0295	2.11718	2.21319	2.32877	2.44907
	1.89074	1.89149	1.89378	1.94151	2.01949	2.10612	2.20063	2.31452	2.44399
	1.88726	1.88736	1.88947	1.9342	2.01024	2.09563	2.18869	2.30039	2.43814
	1.88467	1.88404	1.88597	1.92798	2.00189	2.08585	2.17758	2.28659	2.43154
	1.88332	1.88171	1.88334	1.92309	1.99458	2.07687	2.1675	2.27329	2.42422
	1.8834	1.8805	1.88156	1.91965	1.98839	2.06876	2.15858	2.26067	2.41617
	1.88453	1.88012	1.88043	1.91733	1.9831	2.06138	2.15063	2.24874	2.4073
	1.88616	1.88017	1.87973	1.91565	1.97841	2.05456	2.14336	2.23747	2.39747
	1.88775	1.8803	1.8792	1.91416	1.97403	2.04812	2.1365	2.22686	2.38656
	1.88879	1.8801	1.87862	1.91238	1.96967	2.04188	2.12977	2.21686	2.37444
	1.88885	1.87931	1.87779	1.90998	1.9651	2.0357	2.12296	2.2075	2.36108
	1.88806	1.87803	1.87673	1.90713	1.96048	2.02966	2.11617	2.19893	2.34681
	1.88666	1.87647	1.87549	1.90411	1.956	2.02388	2.10956	2.19132	2.33208
	1.88491	1.87484	1.87415	1.90123	1.95189	2.01848	2.1033	2.18485	2.31731
	1.88306	1.87335	1.87275	1.89876	1.94835	2.01359	2.09757	2.17971	2.30294
	1.88127	1.87213	1.87133	1.89692	1.94554	2.00927	2.09245	2.17596	2.28938
	1.87939	1.87102	1.86982	1.89555	1.94325	2.00544	2.08778	2.17323	2.27692
	1.87719	1.86979	1.8681	1.89441	1.94122	2.00194	2.08332	2.17102	2.26582
	1.87444	1.86819	1.86605	1.89325	1.93919	1.99863	2.07883	2.16883	2.25634
	1.8709	1.86598	1.86358	1.89184	1.93687	1.99535	2.07407	2.16618	2.24874
	1.86641	1.86299	1.8606	1.88998	1.93407	1.992	2.06887	2.16268	2.2432
	1.86112	1.85928	1.85716	1.88766	1.93084	1.98855	2.06331	2.15836	2.23952

## Sheet: Fig. 1h
bias(mV)	5 mV	8 mV	11 mV	14 mV	19 mV	24 mV	29 mV	34 mV	39 mV
-60	3.79974	3.82745	3.91214	3.99178	4.06943	4.1496	4.23452	4.27066	4.29435
-59	3.80644	3.83377	3.91574	3.99293	4.06738	4.14499	4.22666	4.25997	4.27973
-58	3.81207	3.83929	3.91876	3.99345	4.06464	4.13964	4.21777	4.24829	4.26395
-57	3.81729	3.84437	3.9216	3.9938	4.06171	4.13391	4.20833	4.23605	4.24725
-56	3.82272	3.8494	3.92465	3.9944	4.05901	4.12814	4.1988	4.22364	4.22991
-55	3.82868	3.85488	3.92823	3.99545	4.05667	4.12258	4.18949	4.21133	4.21236
-54	3.83543	3.86136	3.93265	3.99711	4.05471	4.11744	4.18066	4.19934	4.19506
-53	3.84307	3.86915	3.93801	3.99943	4.0531	4.1128	4.17238	4.1877	4.17819
-52	3.85118	3.87756	3.94369	4.00188	4.05153	4.1081	4.16387	4.17558	4.16081
-51	3.85918	3.88566	3.94887	4.0038	4.04963	4.10261	4.15411	4.16192	4.14169
-50	3.86663	3.89278	3.95299	4.00473	4.04709	4.09581	4.14234	4.14596	4.11992
-49	3.87356	3.89931	3.95645	4.00496	4.04386	4.08784	4.12876	4.12804	4.09599
-48	3.88014	3.9059	3.95991	4.00496	4.03993	4.07901	4.1138	4.10878	4.07071
-47	3.88657	3.91307	3.96386	4.00511	4.03532	4.06957	4.09783	4.0887	4.04477
-46	3.89324	3.92093	3.96828	4.00536	4.03003	4.05955	4.08109	4.06793	4.01852
-45	3.90062	3.9295	3.97296	4.00559	4.02406	4.0489	4.06373	4.04652	3.99217
-44	3.90899	3.93868	3.97768	4.00562	4.01743	4.03758	4.04589	4.02447	3.96583
-43	3.91798	3.9481	3.98207	4.00512	4.01009	4.02555	4.02748	4.00169	3.93906
-42	3.92709	3.95729	3.98573	4.00374	4.002	4.01275	4.0084	3.97803	3.91126
-41	3.93586	3.96584	3.98838	4.00123	3.99317	3.99918	3.98857	3.95341	3.88203
-40	3.94413	3.97355	3.99019	3.99785	3.98385	3.985	3.968	3.92796	3.85161
-39	3.95182	3.98029	3.9915	3.99398	3.97435	3.97044	3.94674	3.90182	3.8204
-38	3.9589	3.98606	3.99259	3.98994	3.96489	3.95563	3.92479	3.87509	3.78867
-37	3.96559	3.99138	3.99366	3.98578	3.95534	3.94043	3.90196	3.84758	3.75621
-36	3.97214	3.99688	3.9949	3.98146	3.94545	3.92463	3.87804	3.81905	3.72266
-35	3.97877	4.00299	3.99642	3.97705	3.9352	3.90825	3.85314	3.78957	3.68815
-34	3.98547	4.00917	3.99798	3.97297	3.92523	3.89225	3.82873	3.76061	3.65458
-33	3.99218	4.01462	3.99929	3.96974	3.91638	3.87783	3.80665	3.73396	3.62433
-32	3.99884	4.0191	4.00023	3.96751	3.90894	3.86519	3.78694	3.70969	3.59764
-31	4.00546	4.02435	4.00144	3.96513	3.90091	3.8506	3.76262	3.68097	3.56625
-30	4.01203	4.03265	4.00376	3.96108	3.88975	3.82935	3.72497	3.63926	3.51976
-29	4.01778	4.04311	4.00684	3.95492	3.87515	3.80121	3.67474	3.5857	3.46005
-28	4.02036	4.04803	4.00755	3.94997	3.86332	3.77879	3.63756	3.54514	3.41921
-27	4.02311	4.0554	4.00832	3.9481	3.85359	3.75896	3.6022	3.50084	3.37782
-26	4.0304	4.06258	4.01064	3.94798	3.84414	3.73641	3.56674	3.45599	3.33829
-25	4.03879	4.0682	4.01474	3.94636	3.83404	3.71213	3.52494	3.41358	3.29686
-24	4.04463	4.07234	4.01989	3.94227	3.82233	3.68521	3.47945	3.37175	3.25624
-23	4.04957	4.08123	4.02506	3.9411	3.81092	3.65939	3.43769	3.32838	3.21423
-22	4.0553	4.09116	4.02864	3.94131	3.79846	3.63016	3.39664	3.28099	3.17207
-21	4.06118	4.09783	4.03003	3.93856	3.78052	3.59628	3.34966	3.22761	3.12386
-20	4.06883	4.09963	4.0318	3.93252	3.75801	3.55621	3.29855	3.17738	3.07594
-19	4.07329	4.10046	4.03242	3.91979	3.72994	3.51299	3.24194	3.12609	3.0249
-18	4.07472	4.10447	4.02928	3.90403	3.69692	3.46543	3.18655	3.07279	2.97373
-17	4.07667	4.11133	4.02382	3.88619	3.66049	3.41499	3.1328	3.01554	2.91859
-16	4.08507	4.11751	4.0133	3.86175	3.61621	3.36054	3.07818	2.95771	2.86682
-15	4.09889	4.11966	4.0004	3.82642	3.56386	3.30075	3.02027	2.9059	2.81518
-14	4.11227	4.11973	3.97899	3.77724	3.50314	3.23561	2.96185	2.85417	2.76033
-13	4.12394	4.11878	3.94648	3.7177	3.43706	3.17103	2.90651	2.80103	2.70805
-12	4.13252	4.10854	3.89241	3.64347	3.36026	3.09902	2.84756	2.74078	2.64919
-11	4.13171	4.07868	3.81417	3.5513	3.26961	3.01554	2.77924	2.67712	2.58524
-10	4.119	4.02259	3.71332	3.43751	3.16278	2.91945	2.69988	2.60659	2.51562
-9	4.08352	3.9377	3.58538	3.30037	3.03982	2.80972	2.60903	2.52536	2.43932
-8	4.02316	3.81948	3.42667	3.1402	2.90023	2.68601	2.50691	2.42959	2.34974
-7	3.93812	3.67244	3.24666	2.96896	2.75076	2.55412	2.39765	2.32333	2.25275
-6	3.83238	3.49992	3.05291	2.79042	2.59695	2.41566	2.28129	2.21598	2.15371
-5	3.71389	3.31508	2.85783	2.61401	2.44381	2.27852	2.1643	2.1137	2.05671
-4	3.60105	3.13961	2.67942	2.45271	2.30386	2.15374	2.05921	2.02026	1.96949
-3	3.50794	2.99331	2.52776	2.31784	2.18528	2.04912	1.97236	1.93744	1.89412
-2	3.44973	2.88819	2.41546	2.21864	2.09914	1.9713	1.90884	1.8734	1.83687
-1	3.43346	2.83488	2.35488	2.16446	2.05138	1.92837	1.87249	1.83831	1.80384
0	3.45445	2.83817	2.34761	2.15534	2.0441	1.9194	1.86359	1.83335	1.79477
1	3.51199	2.90166	2.39668	2.19795	2.07973	1.94768	1.88624	1.85749	1.80872
2	3.59435	3.0153	2.49525	2.28541	2.15207	2.00758	1.93767	1.90086	1.84651
3	3.68682	3.15785	2.63015	2.40809	2.25243	2.09034	2.00751	1.95827	1.89901
4	3.76313	3.30526	2.79066	2.5575	2.37352	2.18844	2.08942	2.03009	1.96267
5	3.81065	3.43672	2.95701	2.7171	2.50359	2.29314	2.17265	2.10918	2.03205
6	3.8198	3.53908	3.10895	2.87476	2.63197	2.39332	2.25161	2.18524	2.09725
7	3.77706	3.61316	3.23886	3.02779	2.75748	2.48926	2.32981	2.25575	2.15774
8	3.71908	3.64583	3.34008	3.16882	2.8757	2.57793	2.3994	2.3156	2.21607
9	3.64032	3.63675	3.41257	3.28989	2.98636	2.65916	2.46091	2.36932	2.2662
10	3.5486	3.58459	3.46431	3.38818	3.08861	2.7358	2.51807	2.42316	2.31436
11	3.45304	3.52075	3.47678	3.46345	3.183	2.81064	2.57344	2.47313	2.35726
12	3.36477	3.45081	3.45779	3.51663	3.26601	2.88356	2.62808	2.5183	2.39537
13	3.28813	3.38023	3.41229	3.5581	3.3367	2.9536	2.68297	2.56215	2.43495
14	3.22231	3.31088	3.36563	3.57056	3.39561	3.0195	2.7356	2.6062	2.47612
15	3.16743	3.24591	3.31895	3.56269	3.44543	3.08426	2.78963	2.65619	2.51856
16	3.12042	3.18859	3.27375	3.541	3.48808	3.14891	2.84645	2.70478	2.56262
17	3.07713	3.13774	3.22541	3.50524	3.52825	3.21249	2.90912	2.75533	2.6083
18	3.03777	3.08979	3.17528	3.46842	3.54984	3.27119	2.97266	2.80646	2.65366
19	3.00279	3.04373	3.1255	3.42505	3.55643	3.3235	3.03588	2.86677	2.70612
20	2.97185	3.00056	3.07916	3.37555	3.54713	3.36633	3.09604	2.92889	2.7616
21	2.93927	2.9615	3.03449	3.32151	3.52457	3.39939	3.15429	2.98824	2.81844
22	2.91021	2.92768	2.99276	3.27038	3.49017	3.43136	3.21075	3.04476	2.8753
23	2.88443	2.89633	2.95439	3.22105	3.45578	3.44252	3.25812	3.09876	2.92985
24	2.86094	2.86634	2.91918	3.17361	3.41718	3.4421	3.29625	3.15497	2.98958
25	2.8368	2.83796	2.88671	3.12815	3.37593	3.4329	3.3253	3.20781	3.0436
26	2.81369	2.81444	2.85724	3.08743	3.3356	3.4189	3.3512	3.25277	3.09725
27	2.79359	2.79212	2.82862	3.04849	3.29454	3.39329	3.37926	3.28504	3.1462
28	2.77488	2.7693	2.80047	3.01177	3.25421	3.36819	3.3908	3.31205	3.19014
29	2.75708	2.74634	2.77498	2.97481	3.21227	3.33985	3.38894	3.3417	3.23026
30	2.73663	2.72285	2.74925	2.93898	3.17166	3.30814	3.38322	3.36281	3.2678
31	2.71956	2.70413	2.72894	2.91091	3.13894	3.28102	3.37206	3.38172	3.29506
32	2.7056	2.68916	2.7128	2.88839	3.11158	3.25716	3.35633	3.39826	3.31415
33	2.69205	2.6748	2.69701	2.86656	3.08449	3.23234	3.33834	3.40885	3.33045
34	2.67685	2.65865	2.6787	2.84177	3.05386	3.20348	3.31993	3.41086	3.34821
35	2.66056	2.64129	2.65878	2.81513	3.02109	3.17193	3.30107	3.40534	3.36718
36	2.64441	2.62405	2.6391	2.78895	2.98884	3.14019	3.28122	3.39423	3.38603
37	2.62933	2.60796	2.62108	2.76501	2.95919	3.11022	3.26001	3.37944	3.40304
38	2.61513	2.59282	2.6045	2.74307	2.9319	3.0819	3.23765	3.36257	3.41497
39	2.60134	2.57811	2.58871	2.72235	2.90612	3.05458	3.21451	3.34518	3.41823
40	2.58759	2.56344	2.57318	2.70223	2.88117	3.02776	3.19093	3.32837	3.41066
41	2.57389	2.54876	2.55785	2.68263	2.85699	3.00149	3.16716	3.31144	3.39578
42	2.56036	2.53412	2.5428	2.6636	2.83367	2.97596	3.14342	3.29325	3.37854
43	2.54706	2.51961	2.52807	2.64523	2.8113	2.95134	3.11992	3.27306	3.3629
44	2.53381	2.50539	2.51369	2.62759	2.78996	2.92771	3.09682	3.25162	3.34885
45	2.52041	2.49164	2.49963	2.6108	2.76971	2.90512	3.07426	3.23008	3.33538
46	2.50665	2.47841	2.48584	2.59485	2.75051	2.88351	3.05229	3.20927	3.32158
47	2.49245	2.46524	2.47205	2.57938	2.73182	2.86237	3.03057	3.18877	3.30695
48	2.47776	2.4515	2.45797	2.56388	2.71301	2.84108	3.00866	3.16788	3.29109
49	2.46255	2.43678	2.44335	2.54798	2.69362	2.81921	2.98627	3.14604	3.27375
50	2.4468	2.42132	2.4283	2.53167	2.67384	2.79715	2.96359	3.12348	3.25521
51	2.43054	2.40556	2.41298	2.51508	2.65403	2.7755	2.94093	3.10058	3.23589
52	2.41388	2.38988	2.3976	2.49834	2.63453	2.75475	2.91861	3.07776	3.21621
53	2.39729	2.37452	2.38246	2.48178	2.61556	2.73491	2.89702	3.0554	3.19652
54	2.38138	2.35963	2.3679	2.4658	2.59733	2.71589	2.87652	3.0339	3.17716
55	2.36654	2.3453	2.3541	2.45062	2.57994	2.69755	2.85734	3.01347	3.15837
56	2.35243	2.33132	2.34078	2.43598	2.56309	2.67962	2.839	2.99359	3.1399
57	2.33854	2.31738	2.32748	2.42143	2.54642	2.6618	2.82085	2.97357	3.12142
58	2.32448	2.30327	2.31388	2.40668	2.52964	2.64387	2.80243	2.95292	3.10265
59	2.31042	2.28913	2.30014	2.39179	2.51295	2.62604	2.7839	2.93206	3.08373
60	2.29669	2.27519	2.28653	2.37695	2.49663	2.6086	2.76561	2.91163	3.06486

## Sheet: Fig. 3j
p	QPI intensity (a.u.)	Tc (K)
0.1812	0.000197834	28
0.18999	0.000541687	24
0.20371	0.000591436	15
0.2171	0.000715126	3
0.23	0.00108	0

## Sheet: Fig. 5d
Delta_PG (meV)	QPI intensity
6.5	0.1104
8.7568	0.0996
10.5725	0.091
12.425	0.0809
14.5775	0.0731
17.2666	0.0678
21.3461	0.0639
28.5916	0.056

## Sheet: Fig. 7h
theta_k	OD-15K T=5K	OD-15K T=23K	theta_k	UD-20K T=5K	UD-20K T=23K
2.04545	1.23788	1.31035	2.04545	0.17144	0.30113
4.09091	1.29427	1.33227	4.09091	0.17788	0.32066
6.13636	1.2853	1.30963	6.13636	0.18592	0.3327
8.18182	1.26748	1.30412	8.18182	0.20053	0.34487
10.2273	1.30207	1.31863	10.2273	0.21423	0.37161
12.2727	1.32744	1.33213	12.2727	0.22632	0.41307
14.3182	1.31811	1.35294	14.3182	0.24922	0.45481
16.3636	1.23549	1.30092	16.3636	0.27984	0.48751
18.4091	1.1102	1.17112	18.4091	0.30349	0.51003
20.4546	1.00883	1.05371	20.4546	0.3186	0.52089
22.5	0.92353	0.96618	22.5	0.33747	0.53106
24.5454	0.83918	0.86398	24.5454	0.36124	0.55317
26.5909	0.76566	0.76402	26.5909	0.38927	0.56979
28.6364	0.68628	0.68656	28.6364	0.42173	0.57761
30.6818	0.65341	0.66691	30.6818	0.45618	0.59775
32.7273	0.67327	0.6942	32.7273	0.50219	0.62403
34.7727	0.74457	0.7541	34.7727	0.56452	0.64438
36.8182	0.82191	0.83151	36.8182	0.62937	0.67542
38.8636	0.89097	0.92327	38.8636	0.68329	0.72453
40.9091	0.98251	1.02033	40.9091	0.73173	0.77705
42.9545	1.03821	1.07581	42.9545	0.79658	0.83214
45	1.04598	1.08899	45	0.83568	0.86078
47.0455	1.0381	1.07578	47.0455	0.79653	0.83216
49.0909	0.98237	1.02026	49.0909	0.7317	0.77707
51.1364	0.89112	0.92321	51.1364	0.6834	0.72453
53.1818	0.82192	0.83152	53.1818	0.62932	0.67532
55.2273	0.74454	0.75411	55.2273	0.56453	0.64429
57.2727	0.67328	0.69414	57.2727	0.50219	0.62401
59.3182	0.65329	0.667	59.3182	0.45616	0.59774
61.3636	0.68622	0.68657	61.3636	0.42173	0.57755
63.4091	0.76559	0.76401	63.4091	0.3893	0.56969
65.4545	0.83896	0.86395	65.4545	0.36125	0.55315
67.5	0.92345	0.96615	67.5	0.33743	0.53105
69.5455	1.00881	1.05359	69.5455	0.31862	0.52092
71.5909	1.11013	1.17099	71.5909	0.30351	0.51011
73.6364	1.23559	1.30106	73.6364	0.27987	0.48751
75.6818	1.31814	1.35262	75.6818	0.24922	0.45483
77.7273	1.32777	1.33209	77.7273	0.22632	0.41308
79.7727	1.30217	1.31868	79.7727	0.21423	0.37164
81.8182	1.26749	1.30406	81.8182	0.20053	0.3449
83.8636	1.28532	1.30977	83.8636	0.18592	0.33272
85.9091	1.29442	1.33241	85.9091	0.17788	0.32065
87.9545	1.23792	1.31058	87.9545	0.17144	0.30108
